# Supplementary material for: Hospital Malnutrition in the Medicine and Neurology Departments: A Complex Challenge
Source: Nutrients. 2023 Dec 11;15(24):5061. doi: 10.3390/nu15245061 (PMC10745339; doi:10.3390/nu15245061)
Supplement: Supplementary file 1 [file nutrients-15-05061-s001.zip]

Archive with 1 entries (1 files):
- nutrients-2761341-supplementary.pdf
